# Supplementary material for: Text mining datasets of β-hydroxybutyrate (BHB) supplement products’ consumer online reviews
Source: Data Brief. 2020 Mar 6;30:105385. doi: 10.1016/j.dib.2020.105385 (PMC7083782; doi:10.1016/j.dib.2020.105385)
Supplement: Supplementary file 1 [file mmc1.xls]

## Sheet: Sentence-based Sentiment Analys
Sentence-based Sentiment Analysis
Product #	Dosage	Positive, %	Negative, %	Positive/Negative	Neutral, %	Compound, %
1	Powder	22.84	5.42	4.21402	71.7	25.85
2	Powder	22.7	5.41	4.19593	71.85	25.8
3	Powder	22.69	5.43	4.17864	71.82	25.82
4	Capsule	21.89	5.62	3.89502	72.49	25.36
5	Powder	25.28	5.01	5.04591	69.71	29.83
6	Powder	21.17	6.32	3.34968	72.31	24.07
7	Powder	25.24	5.14	4.91051	69.62	30.11
8	Powder	13.92	7.21	1.93065	78.88	11.19
9	Powder	12.87	3.09	4.16505	84.04	11.44
10	Powder	17.26	6.23	2.77047	76.51	19.51
11	Powder	16.31	6.94	2.35014	76.75	15.06
12	Powder	17.68	7.34	2.40872	74.89	16.96
13	Powder	17.78	7.31	2.43228	74.83	17.12
14	Powder	17.78	7.31	2.43228	74.83	17.06
15	Powder	17.76	7.32	2.42623	74.83	17.04
16	Powder	17.76	7.31	2.42955	74.84	17.03
17	Capsule	23.92	3.29	7.27052	72.8	37.19
18	Powder	21.82	6.52	3.34663	70.84	20.82
19	Capsule	19.59	6.46	3.03251	73.95	16.97
20	Capsule	16.08	8.53	1.88511	74.62	12.3
21	Capsule	0.189812	0.0773281	2.45464	0.732828	0.235731
22	Powder	0.194264	0.0693193	2.80245	0.736429	0.193751
23	Capsule	16.44	3.34	4.92216	80.23	25.69
24	Powder	15.34	7.51	2.04261	77.15	12.21
25	Powder	39.47	7.33	5.38472	53.23	55.14
26	Powder	22.35	5.89	3.79457	71.76	23.59
27	Powder	20.5	6.81	3.01028	68.13	20.71
28	Powder	13.21	14.66	0.901091	72.13	-0.38
29	Powder	21.99	5.84	3.76541	72.18	23.9
30	Powder	27.28	4.59	5.94336	68.13	32.25
31	Powder	26.01	4.97	5.2334	69.02	33.33
32	Capsule	22.65	3.06	7.40196	74.29	25.3
33	Powder	19.57	5.84	3.35103	74.06	23.04
34	Powder	22.4	6.91	3.24168	70.31	25.88
35	Powder	16.82	6.69	2.5142	76.48	16.3
36	Liquid	14.47	6.39	2.26448	79.14	13.94
37	Liquid	11.34	9.305	1.2187	79.36	10.76
38	Powder	24.37	4.08	5.97304	71.55	31.9
39	Powder	27.21	4.32	6.29861	68.47	35.25
40	Powder	26.03	3.97	6.55668	70	33.46
41	Powder	19.23	6.46	2.97678	74.3	20.22
42	Powder	20.91	5.63	3.71403	73.46	23.44
43	Powder	17.28	9.26	1.86609	73.47	14.6
44	Powder	17.44	10.06	1.7336	72.5	13.16
45	Powder	28.62	4.34	6.59447	67.04	32.55
46	Powder	21.64	10.01	2.16184	68.35	21.35
47	Powder	19.05	10.22	1.86399	70.73	26.68
48	Caspule	11.93	14.18	0.841326	73.88	-0.9
49	Caspule	0	10.45	0	89.55	-22.02
50	Caspule	11.44	8.32	1.375	80.24	3.68
51	Capsule	17.19	4.09	4.20293	78.72	20.06
52	Powder	25.81	3.65	7.07123	70.54	31.7
53	Capsule	20.95	6.72	3.11756	72.25	21.84
54	Capsule	20.39	6.9	2.95507	72.72	17.03
55	Capsule	17.48	6.04	2.89404	76.49	20.71
56	Capsule	24.14	6.22	3.88103	69.64	27.54
57	Capsule	28.36	7.25	3.91172	64.4	30.78
58	Capsule	22.08	4.69	4.70789	73.23	26.37
59	Capsule	15.46	10.37	1.49084	74.17	11.87
60	Capsule	16	7.34	2.17984	76.66	14.17
61	Capsule	14.94	8.41	1.77646	76.64	12.44
62	Capsule	24.67	5.62	4.38968	69.71	28.59
63	Capsule	3.3	3.39	0.973451	93.3	5.32
64	Capsule	15.74	1.72	9.15116	82.54	19.19
65	Capsule	18.35	6.5	2.82308	74.62	17.95
66	Powder	34.54	5.96	5.7953	59.5	36.02
67	Capsule	17.52	9.5	1.84421	72.8	18.83
68	Powder	25.37	5.21	4.86948	69.42	31.76
69	Powder	19.92	8.59	2.31898	71.5	18.01
70	Powder	22.98	5.5	4.17818	71.53	26.32
71	Powder	22.86	5.48	4.17153	71.65	26.38

## Sheet: Complex Analysis
Complex Analysis
Product #	Dosage	# of Reviews	# of Sentences	# of Words	# of Characters	Len(Vocabulary)	# of Characters / # of Words	# of Words / # of Sentences	Len(Vocabulary) / # of Words
1	Powder	1746	5512	81168	376469	4553	4	14	0.0561
2	Powder	1746	5515	81196	376625	4559	4	14	0.0561
3	Powder	1746	5514	81195	376625	4559	4	14	0.0561
4	Capsule	27	81	1288	5984	400	4	15	0.311
5	Powder	458	1342	19177	88456	1965	4	14	0.1025
6	Powder	302	1005	14491	67271	1656	4	14	0.1143
7	Powder	458	1340	19177	88456	1965	4	14	0.1025
8	Powder	170	870	14538	68102	2111	4	16	0.1452
9	Powder	5	40	667	3216	284	4	16	0.4273
10	Powder	29	109	1925	9349	589	4	17	0.306
11	Powder	18	49	932	4400	358	4	19	0.3841
12	Powder	3490	12942	193635	889649	6992	4	14	0.0361
13	Powder	3490	12938	193636	889649	6992	4	14	0.0361
14	Powder	3490	12948	193637	889649	6992	4	14	0.0361
15	Powder	3490	12935	193636	889649	6992	4	14	0.0361
16	Powder	3490	12940	193635	889649	6992	4	14	0.0361
17	Capsule	26	62	1035	4804	371	4	16	0.3585
18	Powder	80	242	3399	16165	857	4	14	0.2521
19	Capsule	55	98	1519	6922	484	4	15	0.3186
20	Capsule	215	395	6008	27637	1089	4	15	0.1813
21	Capsule	27	64	1035	4892	402	4	16	0.3884
22	Powder	155	592	9117	41557	1452	4	15	0.1592
23	Capsule	14	48	797	3660	293	4	15	0.3676
24	Capsule	111	374	5953	27361	1118	4	15	0.1878
25	Powder	3	3	42	221	37	5	14	0.881
26	Powder	174	515	7681	35420	1332	4	14	0.1734
27	Powder	14	22	352	1652	175	4	16	0.4972
28	Powder	4	15	221	1007	124	4	14	0.5611
29	Powder	175	514	7681	35420	1332	4	14	0.1734
30	Powder	645	1715	23503	110353	2204	4	13	0.0938
31	Powder	72	215	3192	15085	772	4	14	0.2419
32	Capsule	6	11	163	757	100	4	14	0.6135
33	Powder	235	952	14327	66665	1755	4	15	0.1225
34	Powder	179	530	7789	36200	1289	4	14	0.1655
35	Powder	289	1026	15757	74050	2209	4	15	0.1402
36	Liquid	122	495	8248	38300	1519	4	16	0.1842
37	Liquid	9	20	308	1508	178	4	15	0.5779
38	Powder	164	606	9427	43665	1448	4	15	0.1536
39	Powder	31	91	1197	5635	405	4	13	0.3383
40	Powder	184	620	8774	40833	1354	4	14	0.1543
41	Powder	785	2619	39586	182195	3072	4	15	0.0776
42	Powder	219	705	10578	48675	1553	4	15	0.1468
43	Powder	223	530	8598	40662	1480	4	16	0.1721
44	Powder	24	34	487	2293	219	4	14	0.4497
45	Powder	15	21	222	1041	120	4	10	0.5405
46	Powder	3	8	89	408	62	4	11	0.6966
47	Powder	13	19	271	1312	140	4	14	0.5166
48	Caspule	39	72	909	4123	322	4	12	0.3542
49	Caspule	1	2	27	133	24	4	13	0.8889
50	Caspule	41	70	1225	5578	405	4	17	0.3306
51	Capsule	8	18	251	1177	144	4	13	0.5737
52	Powder	52	139	1869	8523	543	4	13	0.2905
53	Capsule	583	1311	18736	86808	1773	4	14	0.0946
54	Capsule	30	89	1153	5212	394	4	12	0.3417
55	Capsule	12	25	358	1656	185	4	14	0.5168
56	Capsule	114	223	3037	14325	707	4	13	0.2328
57	Capsule	58	122	1628	7605	446	4	13	0.274
58	Capsule	145	349	5298	24714	896	4	15	0.1691
59	Capsule	40	112	1542	7180	418	4	13	0.2711
60	Capsule	53	133	1991	9429	537	4	14	0.2697
61	Capsule	49	137	2097	9876	556	4	15	0.2651
62	Capsule	85	162	2147	10254	544	4	13	0.2534
63	Capsule	3	7	243	1097	132	4	34	0.5432
64	Capsule	7	17	242	1148	131	4	14	0.5413
65	Capsule	83	193	3088	14450	735	4	16	0.238
66	Powder	3	7	89	425	59	4	12	0.6629
67	Capsule	7	29	448	1950	199	4	15	0.4442
68	Powder	40	118	1721	7775	522	4	14	0.3033
69	Powder	296	852	11661	53764	1599	4	13	0.1371
70	Powder	351	1137	16547	77071	1902	4	14	0.1149
71	Powder	351	1138	16575	77227	1914	4	14	0.1155
